# Supplementary material for: Copper Micro-Flowers for Electrocatalytic Sensing of Nitrate Ions in Water
Source: Sensors (Basel). 2024 Jul 11;24(14):4501. doi: 10.3390/s24144501 (PMC11280502; doi:10.3390/s24144501)
Supplement: Supplementary file 1 [file sensors-24-04501-s001.zip]

Archive with 1 entries (1 files):
- sensors-3061871-supplementary.pdf
